# Supplementary material for: Chitins from Seafood Waste as Sustainable Porous Carbon Precursors for the Development of Eco-Friendly Supercapacitors
Source: Materials (Basel). 2023 Mar 14;16(6):2332. doi: 10.3390/ma16062332 (PMC10057302; doi:10.3390/ma16062332)
Supplement: Supplementary file 1 [file materials-16-02332-s001.zip]

Archive with 1 entries (1 files):
- materials-2239609-supplementary.pdf
